# Supplementary material for: Omics-Guided Insights into Nanoparticle Complexity and Neural Regeneration
Source: Biosensors (Basel). 2026 Apr 24;16(5):239. doi: 10.3390/bios16050239 (PMC13204803; doi:10.3390/bios16050239)
Supplement: Supplementary file 1 [file biosensors-16-00239-s001.zip]

Archive with 1 entries (1 files):
- biosensors-4233841-supplementary.pdf
